# Supplementary material for: Clinical Characteristics and Management of Immune Checkpoint Inhibitor-Associated Sicca Syndrome
Source: Cancers (Basel). 2026 Jun 4;18(11):1836. doi: 10.3390/cancers18111836 (PMC13256113; doi:10.3390/cancers18111836)
Supplement: Supplementary file 1 [file cancers-18-01836-s001.zip]

Archive with 1 entries (1 files):
- cancers-4277790-supplementary.pdf
